# Supplementary material for: Glutathione–Hemin/Hematin Adduct Formation to Disintegrate Cytotoxic Oxidant Hemin/Hematin in Human K562 Cells and Red Blood Cells’ Hemolysates: Impact of Glutathione on the Hemolytic Disorders and Homeostasis
Source: Antioxidants (Basel). 2022 Sep 30;11(10):1959. doi: 10.3390/antiox11101959 (PMC9598195; doi:10.3390/antiox11101959)
Supplement: Supplementary file 1 [file antioxidants-11-01959-s001.zip]

Archive with 1 entries (1 files):
- antioxidants-1908976-supplementary.pdf
